# Supplementary material for: Increased Blood Concentrations of Malondialdehyde in Plasmodium Infection: A Systematic Review and Meta-Analysis
Source: Antioxidants (Basel). 2023 Jul 27;12(8):1502. doi: 10.3390/antiox12081502 (PMC10452025; doi:10.3390/antiox12081502)
Supplement: Supplementary file 1 [file antioxidants-12-01502-s001.zip]

Archive with 6 entries (6 files):
- PRISMA_2020_abstract_checklist.docx
- PRISMA_2020_checklist.docx
- Table S1. Search terms.docx
- Table S2. Details of the included studies_28-5-2023.xlsx
- Table S3. Quality of the included studies.xlsx
- Table S4. Meta-regression results.docx
