# Supplementary material for: Increased Blood Concentrations of Malondialdehyde in Plasmodium Infection: A Systematic Review and Meta-Analysis
Source: Antioxidants (Basel). 2023 Jul 27;12(8):1502. doi: 10.3390/antiox12081502 (PMC10452025; doi:10.3390/antiox12081502)
Supplement: Supplementary file 1 [file antioxidants-12-01502-s001.zip › Table S2. Details of the included studies_28-5-2023.xlsx]

## Sheet: Sheet1
No.	Authors	Publication year	Study design	Study location	Continent	Year of conduction	Participants (n)	Participant group	Plasmodium spp.	Mean age in any groups	Age range (years)	Qualitative synthesis of MDA	Qualitative synthesis of MDA (grouping)	MDA levels (mean, SD) or median with range (U/ml)	Parasitemia in each groups (parasites/uL)	Method for malaria	Method for MDA
1	Akanbi et al., 2010	2010	Cross-sectional study	Nigeria	Africa	Not specified	Pregnant (210) and non-pregnant women (100)	Pregnant and non-pregnant women	P. falciparum	Not specified	Not specified	There was a significant positive correlation between MDA level and parasite density (r=0.53, P < 0.05)	There was a significant positive correlation between MDA level and parasite density	Pregnant (210): 2.5 ± 0.7 nmol/mL, non-pregnant women (100): 1.8 ± 0.1 nmol/mL	Not specified	Microscopy	Thiobarbituric acid assay
2	Awalu et al., 2022	2022	Longitudinal prospective study	Nigeria	Africa	Not specified	Students within the 12 months period of stay in school (530 (control)+354); A (malaria, n=112), B (typhoid, n-61), C (malaria/typhoid, n-103), D (pneumonia, n=31) and E (peptic ulcer disease, n=47), controls (530)	Adults	Not specified	Not specified	17–21 years	There were significantly increased levels of MDA in malaria, typhoid, malaria/typhoid and peptic ulcer group compared with healthy participants (P < 0.05)	MDA levels are significant higher in malaria as compared to controls.	A (malaria, n=112): 2.15±1.27 nmol/L, B (typhoid, n-61): 2.17±1.72 nmol/L, C (malaria/typhoid, n-103): 2.33±1.46 nmol/L, D (pneumonia, n=31): 1.80±1.31 nmol/L and E (peptic ulcer disease, n=47): 2.24±1.33 nmol/L, controls (530): 1.80±0.88 nmol/L	Not specified	Not specified	Thiobarbituric acid assay
3	Babalola et al., 2022	2022	Cross-sectional study	Nigeria	Africa	Not specified	Pregnant women (103)	Pregnant women	Not specified	Not specified	15–40 years	The differences in levels of MDA between malaria infected pregnant women and controls were not statistically significant (P > 0.05). The mean MDA was significantly higher (p<0.05) in malaria positive primigravidae and secundigravidae than in multigravidae. The difference across the groups (control, mild, moderate and severe) did not attain statistical significance (P > 0.05).	1. No difference in MDA levels between malaria and controls. 2. No difference in MDA levels between severe, moderate, and mild malaria	Malaria pregnant women: 2.4 nmol/ml, controls 2.8 nmol/ml	Not specified	Microscopy	Thiobarbituric acid assay
4	Bilgin et al., 2012	2012	Cross-sectional study	Turkey	Asia	Not specified	Patients with P. vivax malaria (91), healthy controls (52)	Adults	P. vivax	Patients with P. vivax malaria (91): 29.4±9.3, healthy controls (52): 28.5±9.7	15–46 years	MDA was significant higher in P. vivax than healthy controls (P < 0.05).	MDA levels are significant higher in malaria as compared to controls.	Patients with malaria (91): 8.07 ± 2.29 nM/ml, controls (52): 2.72 ± 0.50 nM/ml	Not specified	Not specified	Thiobarbituric acid assay
5	D’Souza et al., 2009	2009	Cross-sectional study	India	Asia	Not specified	Patients with P. vivax malaria (15), P. falciparum malaria (15), healthy control (20)	Adults	P. falciparum, P.vivax	Not specified	18–60 years	MDA level was highly increased in both P.vivax and P. falciparum malaria patients (P < 0.001) when compared to controls. Increase in MDA in P. falciparum malaria patients was much more when compared to P.vivax malaria patients.	1. MDA levels are significant higher in malaria as compared to controls. 2. MDA levels are significant higher in P. falciparum malaria as compared to P. vivax malaria	Malaria patients with P. vivax malaria (15): 566.420 ±153.091nmoles/dl and P. falciparum malaria (15): 645.352±234.238 nmoles/dl, healthy control (20): 334.415±100.832 nmoles/dl	Not specified	Microscopy	Thiobarbituric acid assay
6	Das et al., 1990	1990	Cross-sectional study	India	Asia	1986-1987	Children with P. falciparum malaria (75), children controls (32)	Children	P. falciparum	Not specified	1–12 years	Plasma MDA was higher in patients than in control subjects in (P < 0.001).	MDA levels are significant higher in malaria as compared to controls.	Children with P. falciparum malaria (75): 3.65 ± 0.70 mol/L , children controls (32): 1.77 ± 0.45 mol/L	Not specified	Microscopy	Thiobarbituric acid assay
7	Erel et al., 1997	1997	Cross-sectional study	Turkey	Asia	Not specified	Patients with P. vivax malaria (50), control (50)	Adults	P. vivax	Not specified	15–35 years	MDA level were higher in patients group than controls (P < 0.05).	MDA levels are significant higher in malaria as compared to controls.	Patients with P. vivax malaria (50): 41.28 ± 19.35 μmol/mol Hb, control (50): 14.83 ± 3.02 μmol/mol Hb	Not specified	Microscopy	Thiobarbituric acid assay
8	Fabbri et al., 2013	2013	Cross-sectional study	Brazil	South America	Not specified	P. vivax malaria without jaundice (34), P. vivax malaria with jaundice (8), Healthy controls (28)	Patients with malaria (not specified age)	P. vivax	P. vivax malaria without jaundice (34): 37.6 ± 15.2 , P. vivax malaria with jaundice (8): 33.5 ± 14.0 , Healthy controls (28): 25.4 ± 4.6	Not specified	The significant increased levels of MDA in plasma of malarial patients with and without jaundice when compared to controls	MDA levels are significant higher in malaria as compared to controls.	Not specified	P. vivax malaria without jaundice (34): 2,428 ± 4,276, P. vivax malaria with jaundice (8): 5,353 ± 10,598	Polymerase chain reaction	Thiobarbituric acid assay
9	Farombi et al., 2003	2003	Cross-sectional study	Nigeria	Africa	Not specified	Malaria patients (10), non malaria patients were treat with Chloroquine (10), Malaria patients were treat with Chloroquine (10), healthy controls (10)	Adults	P. falciparum	Malaria patients (10): 24.8 ± 5.0, non malaria patients were treat with Chloroquine (10): 25.9 ± 5.3, Malaria patients were treat with Chloroquine (10): 26.5 ± 5.5, healthy controls (10): 26.2 ± 5.5	18–35 years	MDA level was significant increased in malaria patients, non-malaria patients were treat with chloroquine, and malaria patients were treat with chloroquine when compared to controls.	MDA levels are significant higher in malaria as compared to controls.	Malaria patients (10): 827±25.4 nmol/mg, non malaria patients were treat with Chloroquine (10): 631±21.3 nmol/mg, Malaria patients were treat with Chloroquine (10): 1111±24.3 nmol/mg, healthy controls (10): 420±20.6 nmol/mg	Not specified	Microscopy	Thiobarbituric acid assay
10	Krishna et al., 2009	2009	Cross-sectional study	India	Asia	Not specified	Patients diagnosed for different types of malarial infection (110), healthy controls (NS)	Adults	P. vivax, P. falciparum and other species	Not specified	15–55 years	MDA was significant increased in malaria patient than healthy controls (P < 0.05). MDA was significant higher in P. vivax than P. falciparum (P < 0.05).	1. MDA levels are significant higher in malaria as compared to controls. 2. MDA levels are significant lower in P. falciparum malaria as compared to P. vivax malaria	Malaria patients (110): 3.78±1.2 nmoles/ml, healthy controls (NS): 1.43±0.32 nmoles/ml. Patients with P. falciparum malaria: 4.02±0.582 nmoles/ml, Patients with P. vivax malaria: 4.12±0.32 nmoles/ml	Not specified	Not specified	Thiobarbituric acid assay
11	Megnekou et al., 2015	2015	Cross-sectional study	Cameroon	Africa	2013-2014	120 Cameroonian women at delivery; malaria infected (N = 18), malaria non-infected (N = 102)	Pregnant women	P. falciparum	Malaria infected (N = 18): 25 (16–37), Malaria non-infected (N = 102): 27 (18–39)	16–39 years	MDA levels were significantly higher in the malaria infected than the malaria non-infected women (P = 0.0047). The levels of MDA also correlated positively with parasitaemia (P = 0.0024).	1. MDA levels are significant higher in malaria as compared to controls. 2. There was a significant positive correlation between MDA level and parasite density	Malaria infected (18): median: 1.42 mM/mg , Malaria non-infected (102): median: 0.76 mM/mg	Not specified	Microscopy, Rapid diagnostic test	Thiobarbituric acid assay
12	Nanda, et al., 2004	2004	Cross-sectional study	India	Asia	Not specified	Malaria patients with acute renal failure (31), malaria patients without acute renal failure (30),controls (26)	Patients with malaria (not specified age)	P. falciparum	Not specified	Not specified	Level of MDA was significantly elevated in falciparum malaria induced acute renal failure cases when compared with uncomplicated falciparum malaria (P < 0.001) and healthy controls (P < 0.001). There were positive correlation of serum MDA with urea (r=0.62, P < 0.025), creatinine (r=0.65, P < 0.05) and bilirubin (r=0.72, P < 0.001)	1. MDA levels are significant higher in malaria as compared to controls. 2. MDA levels are significant higher in severe malaria as compared to non-severe malaria	Malaria patients with acute renal failure (31): 5.66 ± 0.21 nmol/ml, malaria patients without acute renal failure (30): 3.45 ± 0.19 nmol/ml, controls (26): 1.46 ± 1.21 nmol/ml	Not specified	Not specified	Thiobarbituric acid assay
13	Narsaria et al., 2012	2011	Cross-sectional study	India	Asia	2008-2010	Children patients with severe malaria (50), normal children controls (50)	Children	P. falciparum	Children with severe malaria(50) 6.27.38 ± 2.623.6 years, NS in controls	0–15 years	Plasma malondialdehyde was significantly raised in cases when compared with controls (P < 0.001) .	MDA levels are significant higher in malaria as compared to controls.	Children patients with severe malaria (50): 0.72 ± 0.25 μmol l-1, normal children controls (50): 0.47 ± 0.07 μmol l-1	Not specified	Microscopy, Rapid diagnostic test	Thiobarbituric acid assay
14	Narsaria et al., 2015	2015	Cross-sectional study	India	Asia	2012-2014	Patients with severe malaria (40), controls (32)	Children	P. falciparum, non-P. falciparum	Patients with severe malaria (40): 5.8 ± 3.9, controls (32): NS	0–16 years	The mean plasma levels of MDA were significantly higher in patients with severe malaria when compared to controls (P < 0.05).	MDA levels are significant higher in malaria as compared to controls.	Patients with severe malaria (40): 0.68 ± 0.18 μmol/l, controls (32): 0.42 ± 0.08 μmol/l	Not specified	Rapid diagnostic test	Thiobarbituric acid assay
15	Nsonwu-Anyanwu et al., 2019	2019	Case control study	Nigeria	Africa	2016	Malaria patients without antimalaria therapy (30), 30 malaria patients on antimalarial therapy (30), controls (30)	Adults	Not specified	Not specified	18 – 60 years	Higher levels of MDA in malaria patients with or without antimalaria therapy when compared to controls (P < 0.05). Positive correlations were observed between PD and MDA (r = 0.399, P = 0.029) in malaria patients without antimalaria therapy.	MDA levels are significant higher in malaria as compared to controls.	Not specified	Not specified	Microscopy	Thiobarbituric acid assay
16	Nwagha et al., 2011	2011	Cross-sectional study	Nigeria	Africa	Not specified	Normal pregnant women (130): 34 in first trimester, 44 in second trimester and 52 in third trimester, non-pregnant women for control group (30)	Pregnant and non-pregnant women	P. falciparum	pregnant women(130);1st trimester(34): 30.1± 5.6, 2nd trimester(44):28.2± 5.5, 3rd trimester(30):29.0± 4.0 Control(30):28.2± 6.3	21–30 years	There were no significant differences in serum level of MDA between the malaria negative and malaria positive subjects (1st trimester: P=0.69, 2nd trimester: P=0.68, 3rd trimester: P=0.57 and control=0.59). MDA level was significant higher in pregnant women when compared to controls. This value increased to 1.61±0.02 in the first trimester, 1.79± 0.02 in the second trimester and 2.03 ± 0.05 in th…	No difference in MDA levels between malaria and controls	1st trimester(34): 1.62±0.02 umol/L, 2nd trimester(44):1.77 ± 0.02, 3rd trimester(30):2.01 ± 0.05 Control(30):1.42±0.02	Not specified	Microscopy	Thiobarbituric acid assay
17	Polat et al., 2002	2002	Cross-sectional study	Turkey	Asia	Not specified	Patients with P. vivax malaria (35), healthy controls (23)	Patients with malaria (not specified age)	P. vivax	Not specified	Not specified	The levels of MDA in patients were higher than controls (P < 0.001)	MDA levels are significant higher in malaria as compared to controls.	P. vivax (35): 20.37 ± 4.12 nmol/ml, healthy controls (23): 2.06 ± 0.14 nmol/ml	Not specified	Microscopy	Thiobarbituric acid assay
18	Raza et al., 2013	2013	Cross-sectional study	India	Asia	2007-2010	Children patients with P. falciparum malaria (200), control (50)	Children	P. falciparum	Not specified	0.5–5 years	MDA level in the patients was significantly higher when compared to the controls (P < 0.05).	MDA levels are significant higher in malaria as compared to controls.	Children patients with P. falciparum malaria (200): 3.02 ± 0.84 nmole/ml, control (50): 1.14 ± 0.20 nmole/ml	Not specified	Microscopy	Thiobarbituric acid assay
19	Sakyi et al., 2012	2012	Cross-sectional study	Ghana	Africa	2011-2012	Hospitalized children with a diagnosis of malaria (75), controls (30): sex and age matched children from the paediatric wards	Children	P. falciparum	Uncomplicated malaria (30): 9847 ± 0.30 months, Severe malaria (45): 95.42 ± 0.11 months, Controls (30): 97.34 ± 0.18 months	Children 10 years of age and below	The higher MDA concentration in severe malaria patients compared to controls and the uncomplicated malaria group. There was a positive correlation between MDA levels and malaria parasite density (r= 0.936, P < 0.05).	1. MDA levels are significant higher in malaria as compared to controls. 2. MDA levels are significant higher in severe malaria as compared to non-severe malaria. 3. There was a significant positive correlation between MDA level and parasite density.	Uncomplicated malaria (30): 10.66 ± 0.99 umol L-1), Severe malaria (45): 14.98 ± 0.23 umol L-1, Controls (30): 8.38 ± 0.27 umol L-1	Uncomplicated malaria (30): 1400 ± 1.37 pa uL-1, Severe malaria (45): 40.0004 ± 4.51 pa uL-1	Microscopy	Thiobarbituric acid assay
20	Tiyong Ifoue et al., 2009	2009	Cross-sectional study	Cameroon	Africa	Not specified	Pregnant women with P. falciparum malaria (159), controls (154 )	Pregnant women	P. falciparum	Not specified	16–44 years	Levels of MDA were significantly higher in patients when compare to controls (P < 0.001). MDA level was higher in primigravidea and also correlates well with parasite density (P < 0.001).	1. MDA levels are significant higher in malaria as compared to controls. 2. There was a significant positive correlation between MDA level and parasite density.	Pregnant women with P. falciparum malaria (159): 0.844 ± 0.290 μM and controls (154 ): 0.384 ± 0.129 μM	Not specified	Microscopy	Thiobarbituric acid assay
21	Upadhyay et al., 2011	2011	Cross-sectional study	India	Asia	Not specified	Malaria patients with falciparum (50), patients with vivax (50), healthy age matched subjects as controls (50)	Adults	P. falciparum, P.vivax	NS	20–52 years	Serum malondialdehyde levels were significantly increased in malaria patients (P < 0.001). The patients with P. falciparum infection showed significantly increased levels of MDA when compared to P. vivax malaria (P < 0.001)	1. MDA levels are significant higher in malaria as compared to controls. 2. MDA levels are significant higher in P. falciparum malaria as compared to P. vivax malaria	Patients with falciparum malaria (50): 3.22 ± 1.09 nmol/ml, patients with vivax malaria (50): 2.49 ± 0.86 nmol/ml, healthy age matched subjects as controls (50): 1.16 ± 0.49 nmol/ml	Not specified	Not specified	Thiobarbituric acid assay
22	Villaverde et al., 2020	2019	Cross-sectional study	Ugandan	Africa	2008 to 2013	Children with malaria retinopathy- positive (RP) cerebral malaria (167), children with malaria retinopathy-negative (RN) cerebral malaria (87)	Children	P falciparum	Children with malaria retinopathy- positive (RP) cerebral malaria (167):3.80 (1.97) , children with malaria retinopathy-negative (RN) cerebral malaria (87): 4.12 (1.88)	1.5–11.7 years	There was no significant difference in MDA level between the two groups.	No difference in MDA levels between cerebral malaria with retinopathy-positive and cerebral malaria with retinopathy-negative patients.	MDA in plasma; RP (46): 1.35 (1.01–1.62) μmol/L, RN (22): 1.37 (0.98–1.62) μmol/L MDA in CSF; RP (87): 0.35 (0.28–0.48) μmol/L, RN (43): 0.35 (0.28–0.47) μmol/L	Not specified	Microscopy, Enzyme-linked immunosorbent assay	Thiobarbituric acid assay
23	Wankasi et al., 2020	2020	Cross-sectional study	Nigeria	Africa	Not specified	Patients with malaria (300), controls (200)	Adults	Not specified	Not specified	18–65 years	A significant increase (P < 0.05) in MDA levels in malaria infected subjects when compared to the control group	MDA levels are significant higher in malaria as compared to controls.	Not specified	Not specified	Not specified	Thiobarbituric acid assay
