# Supplementary material for: Increased Blood Concentrations of Malondialdehyde in Plasmodium Infection: A Systematic Review and Meta-Analysis
Source: Antioxidants (Basel). 2023 Jul 27;12(8):1502. doi: 10.3390/antiox12081502 (PMC10452025; doi:10.3390/antiox12081502)
Supplement: Supplementary file 1 [file antioxidants-12-01502-s001.zip › Table S3. Quality of the included studies.xlsx]

## Sheet: All studies
No.	Studies		Score (out of 22)	Score (percentile)	Quality	Introduction			Methods									Results					Discussion				Other information
		Study design				Title and abstract	Background/rationale	Objectives	Study design	Setting	Participants	Variables	Data sources/ measurement	Bias	Study size	Quantitative variables	Statistical methods	Participants	Descriptive data	Outcome data	Main results	Other analyses	Key results	Limitations	Interpretation	Generalisability	Funding
1	Akanbi et al., 2010	Cross-sectional study	13	59.0909	Moderate	1	1	1	0	1	1	1	1	0	0	0	1	1	0	1	1	0	0	1	1	0	0
2	Awalu et al., 2022	Cohort study	14	63.6364	Moderate	1	1	0	1	0	1	1	1	1	0	1	1	0	0	1	1	1	1	0	1	0	0
3	Babalola et al., 2022	Cross-sectional study	14	63.6364	Moderate	1	1	1	1	1	1	1	1	0	0	0	1	1	0	1	1	0	1	0	1	0	0
4	Bilgin et al., 2012	Cross-sectional study	12	54.5455	Moderate	1	1	0	1	1	1	1	1	0	0	0	1	0	0	1	1	0	1	0	1	0	0
5	D’Souza et al., 2008	Cross-sectional study	12	54.5455	Moderate	1	1	0	0	1	1	1	1	0	1	0	0	0	0	1	1	1	0	1	1	0	0
6	Das et al., 1990	Cross-sectional study	17	77.2727	High	1	1	1	1	1	1	1	1	0	0	0	1	1	0	1	1	1	1	1	1	0	1
7	Erel et al., 1997	Cross-sectional study	13	59.0909	Moderate	1	1	1	0	1	1	1	1	0	0	0	1	0	0	1	1	1	1	0	1	0	0
8	Fabbri et al., 2013	Cross-sectional study	16	72.7273	Moderate	1	1	1	1	1	1	1	1	1	0	0	1	1	0	1	1	1	1	0	1	0	0
9	Farombi et al., 2003	Cross-sectional study	16	72.7273	Moderate	1	1	1	0	1	1	1	1	1	0	0	1	1	1	1	1	0	1	0	1	0	1
10	Krishna et al., 2009	Cross-sectional study	18	81.8182	High	1	1	1	1	1	1	1	1	0	0	0	1	1	1	1	1	1	1	1	1	1	0
11	Megnekou et al., 2015	Cross-sectional study	13	59.0909	Moderate	1	1	1	1	1	1	1	1	0	0	0	0	1	0	1	1	0	1	0	1	0	0
12	Nanda, et al., 2004	Cross-sectional study	18	81.8182	High	1	1	1	1	1	1	1	1	0	1	0	1	1	1	1	1	1	1	0	1	0	1
13	Narsaria et al., 2012	Cross-sectional study	16	72.7273	Moderate	1	1	1	1	1	1	1	1	0	0	1	1	1	1	1	1	0	1	0	1	0	0
14	Narsaria et al., 2015	Cross-sectional study	15	68.1818	Moderate	1	1	1	1	1	1	1	1	0	0	0	1	1	0	1	1	1	1	0	1	0	0
15	Nsonwu-Anyanwu et al., 2019	Case-control study	16	72.7273	Moderate	1	1	1	1	1	1	0	1	0	0	0	1	1	1	1	1	1	1	0	1	0	1
16	Nwagha et al., 2011	Cross-sectional study	16	72.7273	Moderate	1	1	1	1	1	1	1	1	0	0	0	1	0	1	1	1	1	1	1	1	0	0
17	Polat et al., 2009	Cross-sectional study	18	81.8182	High	1	1	1	1	1	1	1	1	0	1	0	1	1	1	1	1	1	1	0	1	0	1
18	Raza et al., 2013	Cross-sectional study	13	59.0909	Moderate	1	1	1	1	1	1	1	1	0	0	0	1	1	0	1	1	0	0	0	1	0	0
19	Sakyi et al., 2012	Cross-sectional study	12	54.5455	Moderate	1	1	1	1	1	1	1	1	0	0	0	1	0	0	1	1	0	0	0	1	0	0
20	Tiyong Ifoue et al., 2009	Cross-sectional study	13	59.0909	Moderate	1	1	0	1	0	1	1	1	0	0	0	1	1	1	1	1	0	0	1	1	0	0
21	Upadhyay et al., 2011	Cross-sectional study	13	59.0909	Moderate	1	1	1	1	0	1	1	1	0	0	0	1	1	1	1	1	0	0	0	1	0	0
22	Villaverde et al., 2020	Cross-sectional study	16	72.7273	Moderate	1	1	1	1	1	1	1	1	0	0	0	1	1	1	1	1	1	1	0	1	0	0
23	Wankasi et al., 2020	Cross-sectional study	21	95.4545	High	1	1	1	1	1	1	1	1	1	0	1	1	1	1	1	1	1	1	1	1	1	1
